# Supplementary material for: Systematic Review and Meta-Analysis of Transcendental Meditation for Post-Traumatic Stress Disorder
Source: Medicina (Kaunas). 2025 Apr 3;61(4):659. doi: 10.3390/medicina61040659 (PMC12028398; doi:10.3390/medicina61040659)
Supplement: Supplementary file 1 [file medicina-61-00659-s001.zip]

Archive with 2 entries (2 files):
- Supplementary Materials File S1, Flow Diagram and Literature Search-medicina-3381954.pdf
- Supplementary Materials Tables S1-S18 and Figures S1-S16 on Basic Analysis and Regression-medicina-3381954.xlsx
