# Supplementary material for: Systematic Review and Meta-Analysis of Transcendental Meditation for Post-Traumatic Stress Disorder
Source: Medicina (Kaunas). 2025 Apr 3;61(4):659. doi: 10.3390/medicina61040659 (PMC12028398; doi:10.3390/medicina61040659)
Supplement: Supplementary file 1 [file medicina-61-00659-s001.zip › Supplementary Materials Tables S1-S18 and Figures S1-S16 on Basic Analysis and Regression-medicina-3381954.xlsx]

## Sheet: Sheet1
Sypplementary Materials
The Basic Analysis: With Rees, 2016 excluded, N=14 Studies (Table S1, Forrest Plot Fig. S1, One -Study- Removed Analysis Figure S2 &Funnel Diagram Figure S3) and With Rees, 2016 Included, N=15 Studies (Table S2, Forrest Plot Fig S4, One-Study-Removed Analysis Fig S5).
Meta Regression: Tables (S3-S18) and Figures -Scatter Diagrams, S6-S16), which includes analyses of insignificant covariates that were not in the paper.
Explanation: a table defining the parameters used in meta-regression starts on F101 and notes explaining the Results Tables start pm B 138.
Table S1: Basic Between-Groups Analysis Comparing the Transcendental Meditation Technique with Various Control Groups N=14 Studies, Without Rees, 2013.
	Study name	Statistics for each study		95% CI					Figure S1: Forrest Plot of Basic Between-Groups Analysis Comparing the Transcendental Meditation Technique with Various Control Groups N=14 Studies, Without Rees, 2013.
		Hedges's g		Lower limit	Upper limit	Z-Value	p-Value
	Bandy, 2019 TM vs NT	-2.27632		-2.88229	-1.67034	-7.36254	1.80522e-13									Figure S2: One-Study-Removed Analysis, N=14, Without Rees, 2013.
	Didukh, 2023 TM vs WLC	-1.61326		-2.11413	-1.11239	-6.31287	2.73905e-10
	Yoshimura, 2015 I TM vs NT	-1.58249		-2.04941	-1.11558	-6.64277	3.07836e-11
	Yoshimura, 2015 S TM vs NT	-1.33015		-1.74473	-0.915572	-6.2884	3.20763e-10
	Brooks, 1985 TM vs PT	-1.11		-1.3452	-0.874804	-9.25	0
	Bonamer, 2023 TM vs WLC	-1.00777		-1.48138	-0.534161	-4.1705	3.03932e-05
	Nidich, 2017 TM vs WLC	-0.925852		-1.81302	-0.038688	-2.04544	0.040812
	Bellehsen, 2021 TM vs TAU	-0.917404		-1.55728	-0.277523	-2.81002	0.0049538
	Heffner, 2014 TM vs AMM	-0.745714		-1.49693	0.00549685	-1.94562	0.0517001
	Nidich, 2016 TM vs TAU	-0.732155		-1.1898	-0.274507	-3.13559	0.00171507
	Heffner, 2014 TM vs PCT	-0.656585		-1.42059	0.107418	-1.68439	0.0921055
	Nidich, 2018 TM vs HE	-0.607518		-1.02664	-0.188399	-2.84099	0.0044973
	Leach, 2023 TM vs Group Support	-0.434918		-1.03561	0.165772	-1.41908	0.155877
	Nidich, 2018 TM vs PE	-0.156411		-0.565553	0.252732	-0.749272	0.453694
	Random Summary	-1.01172		-1.28763	-0.735797	-7.18664	6.64135e-13
				Pred Int	-1.01172		-2.03536	0.012
	Glossary: NT=No Treatment; WLC=Wait-List Control; PT = Psychotherapy; TAU=Tratment as Usual; AMM=Adopted Mantra Meditation;
	PCT=Patient Centered Therapy; HE = Health Education; Group Support= Clinician facilited Group Support; PE=Prolonged Exposure therapy.
	Model		Effect size and 95% confidence interval						Test of null (2-Tail)		Prediction Interval		Between-study		Other heterogeneity statistics
	Model	Number Studies	Point estimate	Standard error	Variance	Lower limit	Upper limit		Z-value	P-value	Lower limit	Upper limit	Tau	TauSq	Q-value	df (Q)	P-value
	Fixed	14	-1.01639	0.062774	0.00394057	-1.13942	-0.893354		-16.1912	0					57.7102	13	1.34359e-07
	Random effects	14	-1.01172	0.140777	0.0198182	-1.28763	-0.735797		-7.18664	6.64135e-13	-2.03536	0.01193	0.448231	0.200911
Figure S3. Funnel Plot of Standard Error by Hedges’s g for Between-Groups Meta-Analysis Comparing the Transcendental Meditation Technique with Various Controls.
Table S2: Basic Analysis Including the Outlier, Rees, 2013, N = 15 studies											Figure S4: Forrest Plot of Basic Analysis Including the Outlier, Rees, 2013 N = 15 Studies
	Model			Study name	Statistics for each study													Figure S5: One-Study-Removed Analysis, With Rees, 2013, N=15
					Hedges's g		Lower limit	Upper limit	Z-Value	p-Value
				Rees, 2013 TM vs WLC	-8.2734		-10.1395	-6.40732	-8.68963	0
				Bandy, 2019 TM vs NT	-2.27632		-2.88229	-1.67034	-7.36254	1.80522e-13
				Didukh, 2023 TM vs WLC	-1.61326		-2.11413	-1.11239	-6.31287	2.73905e-10
				Yoshimura, 2015 I TM vs NT	-1.58249		-2.04941	-1.11558	-6.64277	3.07836e-11
				Yoshimura, 2015 S TM vs NT	-1.33015		-1.74473	-0.915572	-6.2884	3.20763e-10
				Brooks, 1985 TM vs PT	-1.11		-1.3452	-0.874804	-9.25	0
				Bonamer, 2023 TM vs WLC	-1.00777		-1.48138	-0.534161	-4.1705	3.03932e-05
				Nidich, 2017 TM vs WLC	-0.925852		-1.81302	-0.038688	-2.04544	0.040812
				Bellehsen, 2021 TM vs TAU	-0.917404		-1.55728	-0.277523	-2.81002	0.0049538
				Heffner, 2014 TM vs AMM	-0.745714		-1.49693	0.00549685	-1.94562	0.0517001
				Nidich, 2016 TM vs TAU	-0.732155		-1.1898	-0.274507	-3.13559	0.00171507
				Heffner, 2014 TM vs PCT	-0.656585		-1.42059	0.107418	-1.68439	0.0921055
				Nidich, 2018 TM vs HE	-0.607518		-1.02664	-0.188399	-2.84099	0.0044973
				Leach, 2023 TM vs Group Support	-0.434918		-1.03561	0.165772	-1.41908	0.155877
				Nidich, 2018 TM vs PE	-0.156411		-0.565553	0.252732	-0.749272	0.453694
	Random				-1.20826		-1.58576	-0.830761	-6.27324	3.53622e-10
	Pred Int				-1.20826		-2.72196	0.305
Table S3. Statistics on the Effects of Covariates: p-value of the Covariate, I2 and R2
	Covariate	p-value	I 2	R2
	Clear Score	7e-06	42.97, p=.05	0.78
	RCT vs CT: CT	2e-05	51.00, p=.02	0.68
	Within-Group ES of Controls	0.01	69.44, p=.0001	0.34
	Active vs. Passive	0.008	70.62, p=.00005	0.26
	Age	0.015	71.71, p=00003	0.24
	Military vs. Civilian	0.04	73.84, p=.000007	0.13
	Study Duration	0.18	74.82, p=.000004	0.13
	Five Trauma Groups	0.2	76.76, p=.00003	0.04
	% Males	0.18	76.63, p=.0000008	0
	Baseline PTSD	0.6	78.75, p=.0000001	0
Table S4. Regression of Hedges’s g on Clear Scores.														Figure S6.Scatter Diagram of Hedges’s g on Clear Scores.
A
B
C
D
E
Notes*
A	This line gives us the relationship between each covariate and the effect size, when the other covariate is held constant. I this line example, what is the coefficient, p-value etc. for Clear Scores?
	Does Clear Score explain any of the effect sizet? Here yes. p = .0000. If there were other covariates it would tell the significace of Clear Score holding other covariates constant.
B	Test of the model.Where Section [A] addressed the unique impact of each covariate (with the other covariates held constant), section [B] addresses the combined impact of all covariates in the model.
	Here, Q for the model is 20.33 with1 degrees of freedom, and p=0.0000. This tells us that the model is able to explain at least some of the variance in effect size.
C	Goodness of fit: How much does the covariate explain? In Figure S4 we see tne observed effects vary around the regression line. The statistic T (0.2112) is the standard deviation of true effects
	about the regression line. At any point on the regression line the true effect size would be expected to fall within two standard deviations of the regression line, +- .42 g in Figure S4.
	I2 = 42.97%, that 43% of the observed variance about the regression line reflects variations is true effects rather than sampling error, p=.0498.
D	Total between study variance (intercept only): test of the model with intercept only. Unexplained variance twith intecept only, here I2 = 77.47%
	Sections D and E provide information about R2, the proportion of variance explained by the covariates. To compute R2 we need to know the variance both with and without the covariates.
E	Proportion of between -study variance explained: Test for the model with intercept only. I2 is the unexplained true variance with no covariates. R2 = 78%.
	* Source: Regression in Meta-Analysis, CMA Manual, Borenstein, Hedges, Higgins, and Rothtein, June 8, 2017 , pp. 23-28. http://www.meta-analysis.com/downloads/MRManual.pdf.
Table S5. Regression of Hedges’s g on Study Design: CT vs. RCT													Figure S7. Scatter Diagram of Hedges’s g on Study Design: CT vs. RCT
Table S6. Regression of Hedges’s g on Age														Figure S8. Scatter Diagram of Hedges’s g on Age
Table S7. Regression of Hedges’s g Military vs. Civilian.														Figure S9. Scatter Diagram of Hedges’s g Military vs. Civilian.
Table S8. Regression of Hedges’s g on Five Different Trauma Groups.														Figure S 10. Scatter Diagram of Hedges’s g on Five Different Trauma Groups.
Table S9. Regression of Hedges’s g on Baseline PTSD.														Figure S11. Scatter Diagram of Hedges’s g on Baseline PTSD.
Table S10. Regression of Hedges’s g on Within ES of Control.														Figure S12. Scatter Diagram of Hedges’s g on Within ES of Control.
Table S11. Regression of Hedges’s g on Active vd. Passive Controls.														Figure S13. Scatter Diagram of Hedges’s g on Active vd. Passive Controls.
Model with 3 covariates which explain all the true between-studies variance.
The Within ES of Conrols was NS, and was removed for the next analysis shown to the right.
Table S12. Regression of Hedges’s g on RCT vs. CT:RCT + Within ES of Controls + Active vd. Passive Controls.																Table S15. Regression of Hedges’s g on Active vs. Passive Controls + RCT vs. CT;RCT.												Figure S14. Scatter Diagram of Hedges’s g on Active &. Passive Controls + RCT vs. CT;RCT.																		Table S17. Regression of Hedges’s g on Active vs. Passive Controls + RCT vs. CT;RCT.
																The two covariates that explained all of the between-studies variance in the meta-analysis												Note that this plot or RCT vs CR, with CT as the reference,																		Other pairs of covariates were not as effective.
																												plots differently than the Figure in paper with RCT as baseline.It just changes the Y axis.
																																				Table S16. Correlation Matrix of Active vs. Passive Controls X RCT vs. CT;RCT.
Table S13. Regression of Hedges’s g on Study Duration.																Figure S15. Scatter Diagram of Hedges’s g on Study Duration.
Table S14. Regression of Hedges’s g on % Males.															Figure S16. Scatter Diagram of Hedges’s g on % Males.
